# Supplementary material for: Differential effect of plakoglobin in restoring the tumor suppressor activities of p53-R273H vs. p53-R175H mutants
Source: PLoS One. 2024 Oct 3;19(10):e0306705. doi: 10.1371/journal.pone.0306705 (PMC11449273; doi:10.1371/journal.pone.0306705)
Supplement: S1 Raw data — (XLSX) [file pone.0306705.s002.xlsx]

## Sheet: Soft Agar Colony Formation
Soft agar colonies formed
Cell line					AVE	SD
H1299	230	279	273	268	262.5	22.1284
H1299-WT-p53	124	159	153	130	141.5	17.0978
H1299-175	185	235	198	221	209.75	22.4704
H1299-273	180	229	204	198	202.75	20.2546
H1299-wt-pg	245	261	298	292	274	25.2323
H1299-wt-p53-pg	123	117	114	125	119.75	5.12348
H1299-175-pg	123	105	134	120	120.5	11.9583
H1299-273-PG	96	100	107	99	100.5	4.65475
TTEST	H1299	H1299-WT-p53	H1299-175	H1299-273	H1299-wt-pg	H1299-wt-p53-pg	H1299-175-pg
H1299-WT-p53	0.000131246
H1299-175	0.00663858	0.000248097
H1299-273	0.00268226	0.00033576	0.659828
H1299-wt-pg	0.518727	2.28744e-05	0.00893429	0.00454812
H1299-wt-p53-pg	1.55201e-05	0.0506693	0.000232421	0.000211341	2.04856e-05
H1299-175-pg	2.88708e-05	0.0556537	0.000419373	0.000425567	3.36467e-05	0.91197
H1299-273-PG	7.92265e-07	0.000332873	7.65393e-05	6.34965e-05	1.01357e-05	0.00143036	0.0206599
Normalized
Cell line					AVE	SD
H1299-WT-p53	100	100	100	100	100	0
H1299-175	149.194	147.799	129.412	170	149.101	16.5946
H1299-273	145.161	144.025	133.333	152.308	143.707	7.82733
H1299-wt-p53-pg	99.1935	73.5849	74.5098	96.1538	85.8605	13.7022
H1299-175-pg	66.4865	44.6809	67.6768	54.2986	58.2857	10.9001
H1299-273-PG	53.3333	43.6681	52.451	50	49.8631	4.3641
H1299	100	100	100	100	100	0
H1299-WT-p53	53.913	56.9892	56.044	48.5075	53.8634	3.79536
H1299-wt-pg	106.522	93.5484	109.158	108.955	104.546	7.42873

## Sheet: Migration
Migration
Number of migratory cells
Cell line				Average	SD
H1299-p53-WT	68	74.6	83	75.2	7.51798
H1299-p53-175	127.3	125.6	122.4	125.1	2.48797
H1299-p53-273	119.3	91	104.5	104.933	14.155
H1299-p53-WT-pg	28.4	34.4	31.4	31.4	3
H1299-175-pg	88.2	68	79.6	78.6	10.1371
H1299-273-pg	99.1	107.2	102	102.767	4.10406
TTEST	H1299-p53-WT	H1299-p53-175	H1299-p53-273	H1299-p53-WT-pg	H1299-175-pg
H1299-p53-175	0.000400182
H1299-p53-273	0.0324902	0.0719495
H1299-p53-WT-pg	0.000721934	1.98792e-06	0.000918965
H1299-175-pg	0.665056	0.00151853	0.0588159	0.00150587
H1299-273-pg	0.00507532	0.00128678	0.811561	1.69724e-05	0.0186593
Normalized value				AVE	SD
H1299-p53-WT	100	100	100	100	0
H1299-p53-175	187.206	168.365	147.47	167.68	19.8768
H1299-p53-273	175.441	121.984	125.904	141.11	29.7966
H1299-p53-WT-pg	41.7647	46.1126	37.8313	41.9029	4.14237
H1299-175-pg	69.2852	54.1401	65.0327	62.8193	7.81135
H1299-273-pg	83.0679	117.802	97.6077	99.4926	17.4437

## Sheet: Invasion
Invasion
Number of invasive cells (average from five fields)								TTEST	H1299-p53-WT	H1299-p53-175	H1299-p53-273	H1299-p53-WT-pg	H1299-175-pg
Cell line				AVE	SD			H1299-p53-175	0.000142569
H1299-p53-WT	72.2	72.4	78.2	74.2667	3.40783			H1299-p53-273	0.0146723	6.38816e-05
H1299-p53-175	106.4	105	109	106.8	2.02978			H1299-p53-WT-pg	0.00010355	5.56223e-06	1.78151e-05
H1299-p53-273	83.9	81.5	83.25	82.8833	1.2413			H1299-175-pg	0.00328667	0.000251358	0.00122709	0.284582
H1299-p53-WT-pg	28.4	34.4	28	30.2667	3.58515			H1299-273-pg	0.00635879	0.000148654	0.0769228	1.6803e-05	0.000998534
H1299-175-pg	44.2	26.6	41.8	37.5333	9.54428
H1299-273-pg	84	85.8	87.25	85.6833	1.62814
Normalized				AVE	SD
H1299-p53-WT	100	100	100	100	0
H1299-p53-175	147.368	145.028	139.386	143.927	4.10327
H1299-p53-273	116.205	112.569	106.458	111.744	4.9257
H1299-p53-WT-pg	39.3352	47.5138	35.8056	40.8849	6.00596
H1299-175-pg	41.5414	25.3333	38.3486	35.0744	8.58576
H1299-273-pg	100.119	105.276	104.805	103.4	2.85104

## Sheet: Invasion SKOV-3
Invasion
Cell line				AVE	SD			TTEST	SKOV-3	SKOV-3 p53-WT	SKOV-3-175	SKOV-3-273	SKOV-3 p53-pg	SKOV-3-175-pg
SKOV-3	54	52		53	1.41421			SKOV-3 p53-WT	0.0345154
SKOV-3 p53-WT	38.85	43		40.925	2.93449			SKOV-3-175	0.0045961	0.00437667
SKOV-3-175	81	78		79.5	2.12132			SKOV-3-273	0.16605	0.897517	0.0236491
SKOV-3-273	46	34		40	8.48528			SKOV-3 p53-pg	0.00853987	0.0265807	0.00305946	0.0886776
SKOV-3 p53-pg	16	22		19	4.24264			SKOV-3-175-pg	0.00134102	0.0131552	0.000768581	0.100789	0.368831
SKOV-3-175-pg	22	23		22.5	0.707107			SKOV-3-273-pg	0.00296121	0.00978175	0.00136893	0.0474207	0.19171	0.0364539
SKOV-3-273-pg	10	14		12	2.82843

## Sheet: qPCR- PUMA
qPCR
Figure 4								Figure 4
	Actin	PUMA	Calculation		Normalized				AVG	SD				Comparisons test		P Value
H1299-p53-WT	13.4242	31.1078	17.6836	4.75008e-06	1			H1299-p53-WT	1	0				Wtp53 vs. 175	ns	0.9995
H1299-p53-175	13.7366	31.6586	17.9221	4.02645e-06	0.847659			H1299-p53-175	0.731843	0.146541				Wtp53 vs. 273	ns	0.9998
H1299-p53-273	13.2328	30.65	17.4171	5.71379e-06	1.20288			H1299-p53-273	0.775155	0.370424				Wtp53 vs. p53 pg	*	0.0469
H1299-p53-WT-pg	11.5924	27.3582	15.7659	1.79475e-05	3.77835			H1299-p53-WT-pg	3.95503	0.161366				175 vs.175 pg	****	< 0.0001
H1299-175-pg	12.2199	27.1318	14.912	3.24379e-05	8.0562			H1299-175-pg	8.83176	1.63986				273 vs.273 pg	****	< 0.0001
H1299-273-pg	11.9783	26.9195	14.9412	3.17881e-05	5.56339			H1299-273-pg	13.031	2.51848
H1299-p53-WT	13.3678	31.0899	17.7221	4.62513e-06	1
H1299-p53-175	14.1269	32.206	18.0791	3.61118e-06	0.780772
H1299-p53-273	12.767	31.3212	18.5542	2.59798e-06	0.561708
H1299-p53-WT-pg	11.7387	27.4636	15.7249	1.8464e-05	3.9921
H1299-175-pg	11.9991	27.1289	15.1298	2.78911e-05	7.72354
H1299-273-pg	11.7468	26.8091	15.0623	2.92276e-05	11.2501
H1299-p53-WT	13.115	30.9559	17.8409	4.25946e-06	1
H1299-p53-175	13.9165	32.5757	18.6592	2.41553e-06	0.567097
H1299-p53-273	13.1561	31.8312	18.6751	2.38902e-06	0.560874
H1299-p53-WT-pg	11.6565	27.4636	15.8072	1.74409e-05	4.09463
H1299-175-pg	11.8249	27.0625	15.2376	2.58837e-05	10.7155
H1299-273-pg	11.918	26.7045	14.7865	3.53857e-05	14.8118
Figure S4
H1299-UT	13.3094	31.1537	17.8442	4.24967e-06	1			Figure S4	AVG	SD				Comparisons test		P Value
H1299-p53	13.4242	31.1078	17.6836	4.75008e-06	1.11775			H1299-UT	1	0				H1299-UT vs.H1299-p53	ns	0.9863
H1299-pg	11.1739	26.952	15.7782	1.77949e-05	4.18735			H1299-p53	1.04686	0.0660244				H1299-UT vs. H1299-pg	****	< 0.0001
								H1299-pg	4.86202	0.624795				H1299-p53 vs. H1299-pg	****	< 0.0001
H1299-UT	13.5779	31.2813	17.7034	4.68545e-06	1
H1299-p53	13.3678	31.0899	17.7221	4.62513e-06	0.987126
H1299-pg	11.6517	26.9166	15.2649	2.53984e-05	5.42068
H1299-UT	13.4955	31.387	17.8915	4.11262e-06	1
H1299-p53	13.115	30.9559	17.8409	4.25946e-06	1.0357
H1299-pg	11.2642	26.8401	15.5759	2.04728e-05	4.97804

## Sheet: qPCR- Bax
qPCR
Figure 4								Figure 4
	Actin	BAX	Calculation		Normalized				AVG	SD				Comparisons test		P Value
H1299-p53-WT	13.4242	24.2045	10.7802	0.000568622	1			H1299-p53-WT	1	0				Wtp53 vs. 175	ns	0.9968
H1299-p53-175	13.7366	25.5787	11.8421	0.000272377	0.479013			H1299-p53-175	1.1319	0.0179338				Wtp53 vs. 273	ns	0.9758
H1299-p53-273	13.2328	24.3985	11.1657	0.000435306	0.765546			H1299-p53-273	0.792872	0.0386446				Wtp53 vs. p53 pg	***	0.0007
H1299-p53-WT-pg	11.5924	20.9982	9.40578	0.00147427	2.59271			H1299-p53-WT-pg	3.16408	0.808049				175 vs.175 pg	ns	0.591
H1299-175-pg	12.2199	22.8144	10.5945	0.000646748	2.37446			H1299-175-pg	1.66306	0.073888				273 vs.273 pg	ns	0.3927
H1299-273-pg	11.9783	22.9134	10.9351	0.000510766	1.17335			H1299-273-pg	1.39456	0.287342
H1299-p53-WT	13.3678	24.9923	11.6244	0.000316736	1
H1299-p53-175	14.1269	25.5888	11.4619	0.000354496	1.11922
H1299-p53-273	12.767	24.6774	11.9104	0.000259786	0.820198
H1299-p53-WT-pg	11.7387	21.4618	9.72314	0.00118316	3.73546
H1299-175-pg	11.9991	22.7732	10.7742	0.000571027	1.61081
H1299-273-pg	11.7468	22.8753	11.1285	0.000446657	1.71932
H1299-p53-WT	13.115	24.9844	11.8693	0.000267285	1
H1299-p53-175	13.9165	25.591	11.6745	0.000305929	1.14458
H1299-p53-273	13.1561	24.5379	11.3819	0.000374723	1.40196
H1299-p53-WT-pg	11.6383	21.2059	9.56763	0.00131782	4.93039
H1299-175-pg	11.8249	22.721	10.8961	0.000524762	1.71531
H1299-273-pg	11.918	22.9314	11.0134	0.000483769	1.291
Figure S4
H1299-UT	13.3094	24.9233	11.6138	0.000319071	1			Figure S4	AVG	SD				Comparisons test		P Value
H1299-p53	13.4242	24.2045	10.7802	0.000568622	1.78212			H1299-UT	1	0				H1299-UT vs.H1299-p53	ns	0.8289
H1299-pg	11.1739	21.4286	10.2547	0.000818496	2.56525			H1299-p53	1.30335	0.426029				H1299-UT vs. H1299-pg	**	0.0053
								H1299-pg	3.61551	0.998125				H1299-p53 vs. H1299-pg	**	0.0096
H1299-UT	13.5779	25.4188	11.8409	0.000272603	1
H1299-p53	13.3678	24.9923	11.6244	0.000316736	1.16189
H1299-pg	11.6517	21.3062	9.65451	0.00124081	4.55169
H1299-UT	13.4955	25.315	11.8195	0.000276679	1
H1299-p53	13.115	24.9844	11.8693	0.000267285	0.966047
H1299-pg	11.2642	21.1847	9.92048	0.0010319	3.7296

## Sheet: qPCR- S100A4
BAX
Figure 4								Figure 4
	Actin	S100A	Calculation		Normalized				AVG	SD				Comparisons test		P Value
H1299-p53-WT	13.4242	26.9637	13.5395	8.39862e-05	1			H1299-p53-WT	1	0				Wtp53 vs. 175	***	0.0003
H1299-p53-175	13.7366	26.8564	13.1198	0.000112342	1.33763			H1299-p53-175	1.42566	0.124496				Wtp53 vs. 273	***	0.0001
H1299-p53-273	13.2328	27.9483	14.7154	3.71722e-05	0.442599			H1299-p53-273	0.525623	0.117414				Wtp53 vs. p53 pg	****	< 0.0001
H1299-p53-WT-pg	11.5924	26.143	14.5506	4.16707e-05	0.496161			H1299-p53-WT-pg	0.540295	0.0606892				175 vs.175 pg	****	< 0.0001
H1299-175-pg	12.2199	27.8132	15.5933	2.02283e-05	0.18006			H1299-175-pg	0.134112	0.0420449				273 vs.273 pg	*	0.0111
H1299-273-pg	11.9783	28.8056	16.8273	8.59971e-06	0.231348			H1299-273-pg	0.261117	0.0296658
H1299-p53-WT	13.3678	26.8715	13.5036	8.61007e-05	1
H1299-p53-175	14.1269	27.0324	12.9055	0.00013033	1.51369
H1299-p53-273	12.767	27.772	15.005	3.04125e-05	0.35322
H1299-p53-WT-pg	11.7387	26.1991	14.4604	4.43608e-05	0.51522
H1299-175-pg	11.9991	27.9079	15.9088	1.62541e-05	0.124715
H1299-273-pg	11.7468	28.5342	16.7875	8.84024e-06	0.290678
H1299-p53-WT	13.115	27.0419	13.9268	6.42099e-05	1
H1299-p53-175	13.9165	26.607	12.6905	0.000151281	2.35603
H1299-p53-273	13.1561	27.7992	14.6432	3.90812e-05	0.608648
H1299-p53-WT-pg	11.6383	26.2794	14.6411	3.91361e-05	0.609503
H1299-175-pg	11.8249	27.873	16.0481	1.47589e-05	0.0975601
H1299-273-pg	11.918	28.4972	16.5792	1.02129e-05	0.261326
Figure S4								Figure S4	AVG	SD				Comparisons test		P Value
H1299-UT	13.3094	28.0831	14.7736	3.57017e-05	1			H1299-UT	1	0
H1299-p53	13.4242	26.9637	13.5395	8.39862e-05	2.35244			H1299-p53	1.47714	1.01048				H1299-UT vs.H1299-p53	ns	0.6397
H1299-pg	11.1739	26.223	15.0491	2.94958e-05	0.826175			H1299-pg	0.616131	0.386251				H1299-UT vs. H1299-pg	ns	0.7432
														H1299-p53 vs. H1299-pg	ns	0.2841
H1299-UT	13.5779	27.8536	14.2756	5.04199e-05	1
H1299-p53	13.3678	26.8715	13.5036	8.61007e-05	1.70767
H1299-pg	11.6517	26.1586	14.507	4.295e-05	0.851845
H1299-UT	13.4955	25.9931	12.4976	0.000172925	1
H1299-p53	13.115	27.0419	13.9268	6.42099e-05	0.371316
H1299-pg	11.2642	26.315	15.0508	2.94618e-05	0.170373

## Sheet: NPM-Nuclear
Nuclear NPM
Cell line	Trial 1	Trial 2	Trial 3	Average	SD		Normalized	AVG
H1299-p53-WT	0.679639	0.94348	0.771136	0.798085	0.133969		H1299-p53-WT	1
H1299-p53-175	0.577572	0.609002	0.691197	0.625924	0.0586718		H1299-p53-175	0.784282
H1299-p53-273	0.791583	0.886723	0.978406	0.885571	0.0934167		H1299-p53-273	1.10962
H1299-p53-WT-pg	1.30041	1.39156	1.0111	1.23435	0.198643		H1299-p53-WT-pg	1.54665
H1299-175-pg	1.4059	1.00646	1.13157	1.18131	0.204312		H1299-175-pg	1.88731
H1299-273-pg	1.03854	1.49127	1.33595	1.28859	0.230048		H1299-273-pg	1.45509
TTEST- NPM-N	H1299-p53-WT	H1299-p53-175	H1299-p53-273	H1299-p53-WT-pg	H1299-175-pg	H1299-273-pg
H1299-p53-175	0.111086
H1299-p53-273	0.40603	0.0151386
H1299-p53-WT-pg	0.034388	0.00704186	0.0512655
H1299-175-pg	0.0531611	0.0106146	0.084777	0.763289
H1299-273-pg	0.0331742	0.0084337	0.0482487	0.772716	0.578486
Normalized NPM-N				AVERAGE	SD
H1299-p53-WT	1	1	1	1	0
H1299-p53-175	0.849823	0.645485	0.896335	0.797214	0.133444
H1299-p53-273	1.16471	0.839004	1.14989	1.0512	0.183919
H1299-p53-WT-pg	1.91338	1.47492	1.31118	1.56649	0.311369
H1299-175-pg	2.43416	1.65264	1.63712	1.90797	0.455755
H1299-273-pg	1.31198	1.88391	1.50661	1.5675	0.290782

## Sheet: b-cat-Nuclear
B-cat Nuclear
Cell line	Trial 1	Trial 2	Trial 3	avg	sd
H1299-p53-WT	1.32089	1.38111	1.35593	1.35265	0.0302441
H1299-p53-175	1.18166	1.31672	1.18014	1.22617	0.078418
H1299-p53-273	0.623455	0.817132	0.670617	0.703735	0.100996
H1299-p53-WT-pg	0.625946	0.821044	0.680301	0.709097	0.100686
H1299-175-pg	0.54396	0.454587	0.607372	0.535306	0.0767588
H1299-273-pg	0.554479	0.423909	0.609068	0.529152	0.095142
TTEST b-cat	H1299-p53-WT	H1299-p53-175	H1299-p53-273	H1299-p53-WT-pg	H1299-175-pg
H1299-p53-175	0.0596478
H1299-p53-273	0.000438454	0.00210415
H1299-p53-WT-pg	0.000447887	0.00217151	0.951196
H1299-175-pg	6.76689e-05	0.000401527	0.0829679	0.0761941
H1299-273-pg	0.000139416	0.000609651	0.0948166	0.0876533	0.934704
Normalized				AVG	SD
H1299-p53-WT	1	1	1	1	0
H1299-p53-175	0.894592	0.953374	0.870352	0.906106	0.0426917
H1299-p53-273	0.471995	0.591647	0.49458	0.519407	0.0635725
H1299-p53-WT-pg	0.47388	0.59448	0.501722	0.523361	0.0631445
H1299-175-pg	0.460335	0.345243	0.514661	0.440079	0.0865062
H1299-273-pg	0.889365	0.518777	0.90822	0.772121	0.219604
